# Supplementary material for: Relationships Between Auditory Processing and Cognitive Abilities in Adults: A Systematic Review
Source: J Speech Lang Hear Res. 2023 Dec 26;67(1):296–345. doi: 10.1044/2023_JSLHR-22-00716 (PMC12379464; doi:10.1044/2023_JSLHR-22-00716)
Supplement: Supplemental Material S1 [file JSLHR-67-296-s001.xlsx]

## Sheet: Included Articles
Supplemental Material S1, Davidson & Souza, "Relationships Between Auditory Processing and Cognitive Abilities in Adults: A Systematic Review," JSLHR, https://doi.org/10.1044/2023_JSLHR-22-00716
Full list of the articles included in the review, along with the analysis type, sample size, and quality ratings.
			Study Quality Assessment
Citation	Analysis Type	n	Design (controlled and cohort)	Blinding (assessors blinded)	Sampling (random)	Subjects (replicabable)	Outcomes (valid)	Significance (p value)	Precision (effect size)	Power	Total
Anderson S, White-Schwoch T, Parbery-Clark A, Kraus N (2013) A dynamic auditory-cognitive system supports speech-in-noise perception in older adults. Hear Res 300, 18-32.	Pearson product-moment correlation	120	no	no	no	yes	yes	yes	yes	yes	5
Anzivino, R., Conti, G., Di Nardo, W., Fetoni, A. R., Picciotti, P. M., Marra, C., ... & Berrettini, S. (2019). Prospective evaluation of cognitive functions after rehabilitation with cochlear implant or hearing aids: Preliminary results of a multicentric study on elderly patients. American journal of audiology, 28(3S), 762-774.	Correlation with scatter shown, r not reported	44	no	no	no	yes	yes	yes	no	no	3
Arehart, K. H., Souza, P., Kates, J. M., Lunner, T., & Pedersen, M. S. (2015). Relationship among signal fidelity, hearing loss, and working memory for digital noise suppression. Ear and Hearing, 36, 505-516.	Hierarchical Linear Modeling procedures	31	no	no	no	yes	no	yes	yes	yes	4
Bergemalm, P. O., & Lyxell, B. (2005). Appearances are deceptive? long-term cognitive and central auditory sequelae from closed head injury¿ Las apariencias engañan? Secuelas cognitivas y auditivas centrales a largo plazo después de un traumatismo cráneo-encefálico cerrado. International journal of audiology, 44(1), 39-49.	Correlations	22	no	no	no	yes	no	no	no	no	1
Biagianti, B., Fisher, M., Neilands, T. B., Loewy, R., & Vinogradov, S. (2016). Engagement with the auditory processing system during targeted auditory cognitive training mediates changes in cognitive outcomes in individuals with schizophrenia. Neuropsychology, 30(8), 998.	Standardized regression coefficients	131	no	no	no	yes	no	yes	yes	yes	4
Biswas, A., Hegde, S., Jhunjhunwala, K., & Pal, P. K. (2016). Two sides of the same coin: Impairment in perception of temporal components of rhythm and cognitive functions in Parkinson’s disease. Basal Ganglia, 6(1), 63-70.	Correlations	21	yes	no	no	no	yes	yes	yes	no	4
Bodis-Wollner, I., Borod, J. C., Cicero, B., Haywood, C. S., Raskin, S., Mylin, L., ... & Yahr, M. D. (1995). Modality dependent changes in event-related potentials correlate with specific cognitive functions in nondemented patients with Parkinson's disease. Journal of neural transmission-Parkinson's disease and dementia section, 9(2), 197-209.	Pearson product-moment correlation	50	no	no	no	yes	yes	yes	yes	yes	5
Bonetti, L., Haumann, N. T., Brattico, E., Kliuchko, M., Vuust, P., Särkämö, T., & Näätänen, R. (2018). Auditory sensory memory and working memory skills: Association between frontal MMN and performance scores. Brain research, 1700, 86-98.	Multivariate test of MANCOVA	86	no	no	no	yes	yes	yes	yes	yes	5
Brückmann, M., Pagliarin, K. C., & Garcia, M. V. (2021). Mismatch negativity in older adults and its relationship with the cognitive and behavioral aspects of central auditory processing. Clinics, 76.	Spearman correlation	54	no	no	no	yes	yes	yes	yes	yes	5
Cahana-Amitay, D., Spiro III, A., Sayers, J. T., Oveis, A. C., Higby, E., Ojo, E. A., ... & Obler, L. K. (2016). How older adults use cognition in sentence-final word recognition. Aging, Neuropsychology, and Cognition, 23(4), 418-444.	Generalized linear mixed model	173	no	no	no	yes	yes	yes	yes	yes	5
Carvalho, L. M. A. D., Gonsalez, E. C. D. M., & Iorio, M. C. M. (2017). Speech perception in noise in the elderly: interactions between cognitive performance, depressive symptoms, and education☆. Brazilian journal of otorhinolaryngology, 83, 195-200.	Spearman correlation	25	no	no	yes	yes	no	yes	yes	no	4
Castiglione, A., Casa, M., Gallo, S., Sorrentino, F., Dhima, S., Cilia, D., ... & Martini, A. (2019). Correspondence between cognitive and audiological evaluations among the elderly: a preliminary report of an audiological screening model of subjects at risk of cognitive decline with slight to moderate hearing loss. Frontiers in neuroscience, 13, 1279.	Multiple regression	166	no	yes	no	yes	no	yes	yes	yes	5
Cervera, T. C., Soler, M. J., Dasi, C., & Ruiz, J. C. (2009). Speech recognition and working memory capacity in young-elderly listeners: effects of hearing sensitivity. Canadian Journal of Experimental Psychology/Revue canadienne de psychologie expérimentale, 63(3), 216.	Pearson correlations	55	yes	no	no	yes	no	yes	yes	no	4
Cooray, G. K., Maurex, L., & Brismar, T. (2008). Cognitive impairment correlates to low auditory event-related potential amplitudes in type 1 diabetes. Psychoneuroendocrinology, 33(7), 942-950.	Correlations	180	no	no	yes	no	no	yes	yes	yes	4
Cox, C. L., McCoy, S. L., Tun, P. A., & Wingfield, A. (2008). Monotic auditory processing disorder tests in the older adult population. Journal of the American Academy of Audiology, 19(04), 293-308.	regression with r values	45	yes	no	no	yes	no	yes	yes	no	4
Danielsson, H., Humes, L. E., & Rönnberg, J. (2019). Different associations between auditory function and cognition depending on type of auditory function and type of cognition. Ear and hearing, 40(5), 1210.	Correlations	245	yes	no	no	yes	no	yes	yes	yes	5
Delano, P. H., Belkhiria, C., Vergara, R. C., Martínez, M., Leiva, A., Andrade, M., ... & Delgado, C. (2020). Reduced suprathreshold auditory nerve responses are associated with slower processing speed and thinner temporal and parietal cortex in presbycusis. PLoS One, 15(5), e0233224.	Partial correlation coefficients	101	no	yes	no	yes	yes	yes	yes	yes	6
Dichter, G. S., van der Stelt, O., Boch, J. L., & Belger, A. (2006). Relations among intelligence, executive function, and P300 event related potentials in schizophrenia. The Journal of nervous and mental disease, 194(3), 179-187.	Zero-order correlations (Pearson)	25	yes	no	no	no	yes	yes	yes	no	4
Ellis, R. J., Molander, P., Rönnberg, J., Lyxell, B., Andersson, G., & Lunner, T. (2016). Predicting speech-in-noise recognition from performance on the trail making test: results from a large-scale internet study. Ear and Hearing, 37(1), 73-79.	Pearson correlations	1509	no	no	no	no	no	yes	yes	yes	3
Folmer, R. L., Vachhani, J. J., & Riggins, A. (2021). Electrophysiological evidence of auditory and cognitive processing deficits in Parkinson disease. BioMed Research International, 2021.	Pearson correlations	70	yes	no	no	yes	yes	yes	yes	yes	6
Foo, C., Rudner, M., Rönnberg, J., & Lunner, T. (2007). Recognition of speech in noise with new hearing instrument compression release settings requires explicit cognitive storage and processing capacity. Journal of the American Academy of Audiology, 18(07), 618-631.	correlations	32	no	no	no	yes	yes	yes	yes	yes	5
Fostick L, Ben-Artzi E, Babkoff H (2013) Aging and speech perception among the elderly: beyond hearing threshold and cognitive ability. J Basic Clinic Physiol Pharmacol 24: 175–183.	Hierarchical Linear Modeling regression	89	no	no	no	yes	no	yes	yes	yes	4
Füllgrabe, C., Moore, B. C., & Stone, M. A. (2015). Age-group differences in speech identification despite matched audiometrically normal hearing: contributions from auditory temporal processing and cognition. Frontiers in aging neuroscience, 6, 347.	Pearson product-moment correlation	30	yes	no	no	yes	no	yes	yes	no	4
Ghannoum, M. T., Shalaby, A. A., Farghaly, M., Hamdy, M., & Hamdy, H. S. (2018). Central auditory processing findings in a group of cognitively impaired individuals. Hearing, Balance and Communication, 16(3), 145-154.	Spearman correlation	71	yes	no	no	no	yes	yes	yes	no	4
Giroud, N., Keller, M., & Meyer, M. (2021). Interacting effects of frontal lobe neuroanatomy and working memory capacity to older listeners' speech recognition in noise. Neuropsychologia, 158, 107892.	Regression	38	no	no	no	yes	no	yes	yes	no	3
Glyde, H., Cameron, S., Dillon, H., Hickson, L., & Seeto, M. (2013). The effects of hearing impairment and aging on spatial processing. Ear and hearing, 34(1), 15-28.	Multiple regression	80	no	no	no	yes	yes	yes	yes	yes	5
Gordon-Salant, S., & Cole, S. S. (2016). Effects of age and working memory capacity on speech recognition performance in noise among listeners with normal hearing. Ear and hearing, 37(5), 593-602.	Pearson product-moment correlation	28	no	no	no	yes	no	yes	yes	no	3
Gurrera, R. J., Salisbury, D. F., O'Donnell, B. F., Nestor, P. G., & McCarley, R. W. (2005). Auditory P3 indexes personality traits and cognitive function in healthy men and women. Psychiatry Research, 133(2-3), 215-228.	Product-moment Correlation	43	no	no	no	yes	yes	yes	yes	no	4
Hällgren, M., Larsby, B., Lyxell, B., & Arlinger, S. (2001). Cognitive effects in dichotic speech testing in elderly persons. Ear and Hearing, 22(2), 120-129.	Correlations	30	no	no	no	yes	yes	yes	yes	no	4
Hamilton, H. K., Williams, T. J., Ventura, J., Jasperse, L. J., Owens, E. M., Miller, G. A., ... & Yee, C. M. (2018). Clinical and cognitive significance of auditory sensory processing deficits in schizophrenia. American Journal of Psychiatry, 175(3), 275-283.	Zero-order correlations (Pearson)	93	no	yes	no	yes	yes	yes	yes	yes	6
Hayashi, R., Hanyu, N., Shindo, M., Tamaru, F., & Yanagisawa, N. (1993). Event-related potentials, reaction time, and cognitive state in patients with Parkinson's disease. Advances in neurology, 60, 429-433.	Students t test	53	no	no	no	no	yes	yes	no	no	2
Helfer, K. S., & Freyman, R. L. (2014). Stimulus and listener factors affecting age-related changes in competing speech perception. The Journal of the Acoustical Society of America, 136(2), 748-759.	Pearson correlations	45	no	yes	no	yes	no	yes	yes	no	4
Hommet, C., Mondon, K., Berrut, G., Gouyer, Y., Isingrini, M., Constans, T., & Belzung, C. (2010). Central auditory processing in aging: the dichotic listening paradigm. The journal of nutrition, health & aging, 14(9), 751-756.	Correlations	53	no	no	no	yes	no	yes	yes	no	3
Hsieh, M. H., Liu, K., Liu, S. K., Chiu, M. J., Hwu, H. G., & Chen, A. C. (2004). Memory impairment and auditory evoked potential gating deficit in schizophrenia. Psychiatry Research: Neuroimaging, 130(2), 161-169.	Spearman correlation	20	no	no	no	no	yes	yes	yes	no	3
Humes, L. E. (2005). Do ‘auditory processing’tests measure auditory processing in the elderly?. Ear and Hearing, 26(2), 109-119.	stepwise linear regression	213	no	no	no	yes	no	yes	yes	yes	4
Humes, L. E. (2021). Factors underlying individual differences in speech-recognition threshold (SRT) in noise among older adults. Frontiers in Aging Neuroscience, 383.	Linear regression	137	no	no	no	yes	yes	yes	yes	yes	5
Humes, L. E. (2021b). Longitudinal changes in auditory and cognitive function in middle-aged and older adults. Journal of Speech, Language, and Hearing Research, 64(1), 230-249.	Partial correlation coefficients	98	no	no	no	yes	no	yes	yes	yes	4
Humes, L. E., Kewley-Port, D., Fogerty, D., & Kinney, D. (2010). Measures of hearing threshold and temporal processing across the adult lifespan. Hearing research, 264(1-2), 30-40.	Step-wise multiple regression	339	no	no	no	yes	no	yes	yes	yes	4
Humes, L. E., Kidd, G. R., & Lentz, J. J. (2013). Auditory and cognitive factors underlying individual differences in aided speech-understanding among older adults. Frontiers in Systems Neuroscience, 7, 55.	Pearson correlations	125	yes	no	no	yes	yes	yes	yes	yes	6
Jain, C., & Dwarakanath, V. M. (2019). Influence of subcortical auditory processing and cognitive measures on cocktail party listening in younger and older adults. International Journal of Audiology, 58(2), 87-96.	multiple linear regression	92	yes	no	no	yes	yes	yes	yes	yes	6
Jain, S., Rathnamala, M., & Narne, V. K. (2022). Evaluation of Auditory Processing and Working Memory Abilities in Individuals with Chronic Renal Disease Undergoing Hemodialysis. Auditory Perception & Cognition, 1-22.	Partial least square regression	60	no	no	no	yes	no	yes	yes	yes	4
Kamerer, A. M., AuBuchon, A., Fultz, S. E., Kopun, J. G., Neely, S. T., & Rasetshwane, D. M. (2019). The role of cognition in common measures of peripheral synaptopathy and hidden hearing loss. American journal of audiology, 28(4), 843-856.	Regression	32	no	no	no	yes	yes	no	yes	yes	4
Kärgel, C., Sartory, G., Kariofillis, D., Wiltfang, J., & Müller, B. W. (2014). Mismatch negativity latency and cognitive function in schizophrenia. PLoS One, 9(4), e84536.	Spearman correlation	56	yes	no	no	yes	yes	yes	yes	no	5
Katada, E., Sato, K., Sawaki, A., Dohi, Y., Ueda, R., & Ojika, K. (2003). Long-term effects of donepezil on P300 auditory event-related potentials in patients with Alzheimer’s disease. Journal of geriatric psychiatry and neurology, 16(1), 39-43.	Spearman rank correlation	13	no	no	no	no	yes	yes	yes	no	3
Katsarou, Z., Bostantjopoulou, S., Kimiskidis, V., Rossopoulos, E., & Kazis, A. (2004). Auditory event-related potentials in Parkinson's disease in relation to cognitive ability. Perceptual and motor skills, 98(3_suppl), 1441-1448.	Pearson Correlation	85	yes	no	no	no	yes	yes	yes	no	4
Kim, S., Choi, I., Schwalje, A. T., Kim, K., & Lee, J. H. (2020). Auditory working memory explains variance in speech recognition in older listeners under adverse listening conditions. Clinical interventions in aging, 15, 395.	Stepwise regression	96	yes	no	no	yes	no	yes	yes	yes	5
Koelewijn, T., Zekveld, A. A., Festen, J. M., & Kramer, S. E. (2014). The influence of informational masking on speech perception and pupil response in adults with hearing impairment. The Journal of the Acoustical Society of America, 135(3), 1596-1606.	Pearson correlations	32	no	no	no	yes	no	yes	yes	yes	4
Krause, M. O., Kennedy, M. R., & Nelson, P. B. (2014). Masking release, processing speed and listening effort in adults with traumatic brain injury. Brain Injury, 28(11), 1473-1484.	Pearson correlations	15	no	no	no	yes	no	yes	yes	no	3
Krishnamurthy, S., Sivagnaname, Y., & Gumallapu, G. C. (2019). Identification of subclinical cognitive impairment in chronic obstructive pulmonary disease using auditory p300 event related potential. Monaldi Archives for Chest Disease, 89(2).	Pearson correlations	84	no	no	no	yes	yes	yes	yes	yes	5
Lee, S. J., Park, K. W., Kim, L. S., & Kim, H. (2018). Association between frontal-executive dysfunction and speech-in-noise perception deficits in mild cognitive impairment. Journal of Clinical Neurology, 14(4), 513-522.	Partial correlation coefficients	46	yes	no	no	yes	yes	yes	yes	no	5
Lentz, J. J., Humes, L. E., & Kidd, G. R. (2022). Differences in auditory perception between young and older adults when controlling for differences in hearing loss and cognition. Trends in hearing, 26, 23312165211066180.	Linear regression	155	no	no	no	yes	no	yes	yes	yes	4
Lunner, T., & Sundewall-Thoren, E. (2007). Interactions between cognition, compression, and listening conditions: Effects on speech-in-noise performance in a two-channel hearing aid. Journal of the American Academy of Audiology, 18, 604-617.	Multiple regression	23	yes	no	no	yes	no	yes	yes	yes	5
Lunner, T. (2003). Cognitive function in relation to hearing aid use. International Journal of Audiology, 42, S49-58.	Pearson correlations	72	no	no	no	no	no	yes	yes	no	2
Mamo, S. K., & Helfer, K. S. (2021). Speech understanding in modulated noise and speech maskers as a function of cognitive status in older adults. American Journal of Audiology, 30(3), 642-654.	Partial correlation coefficients	39	yes	no	no	yes	no	yes	yes	no	4
Mamo, S. K., Reed, N. S., Sharrett, A. R., Albert, M. S., Coresh, J., Mosley, T. H., ... & Deal, J. A. (2019). Relationship between domain-specific cognitive function and speech-in-noise performance in older adults: The atherosclerosis risk in communities hearing pilot study. American journal of audiology, 28(4), 1006-1014.	Regression	250	yes	no	no	yes	yes	yes	yes	yes	6
Marsh, J. T., Schubarth, G., Brown, W. S., Riege, W., Strandburg, R., Dorsey, D., ... & Kuhl, D. (1990). PET and P300 relationships in early Alzheimer's disease. Neurobiology of Aging, 11(4), 471-476.	Pearson Correlations	35	yes	no	no	no	yes	yes	yes	yes	5
Merten, N., Fischer, M. E., Tweed, T. S., Breteler, M. M., & Cruickshanks, K. J. (2020). Associations of hearing sensitivity, higher-order auditory processing, and cognition over time in middle-aged adults. The Journals of Gerontology: Series A, 75(3), 545-551.	linear mixed effects	1274	yes	no	no	yes	yes	yes	yes	yes	6
Miller, C. W., Stewart, E. K., Wu, Y. H., Bishop, C., Bentler, R. A., & Tremblay, K. (2017). Working memory and speech recognition in noise under ecologically relevant listening conditions: Effects of visual cues and noise type among adults with hearing loss. Journal of Speech, Language, and Hearing Research, 60(8), 2310-2320.	linear mixed effects	76	no	no	no	yes	yes	yes	yes	yes	5
Millman, R. E., & Mattys, S. L. (2017). Auditory verbal working memory as a predictor of speech perception in modulated maskers in listeners with normal hearing. Journal of speech, language, and hearing research, 60(5), 1236-1245.	Linear regression	30	no	no	no	no	no	yes	yes	yes	3
Mioni, G., Cardullo, S., Ciavarelli, A., & Stablum, F. (2021). Age-related changes in time discrimination: The involvement of inhibition, working memory and speed of processing. Current Psychology, 40(5), 2462-2471.	Multilevel mixed model	247	no	no	no	no	no	yes	yes	yes	3
de Miranda, E. C., Pinheiro, M. M. C., Pereira, L. D., & Iorio, M. C. M. (2012). Correlation of the P300 evoked potential in depressive and cognitive aspects of aging. Brazilian journal of otorhinolaryngology, 78(5), 83-89.	Spearman correlation	60	yes	no	no	no	yes	yes	no	no	3
Moberly, A. C., Harris, M. S., Boyce, L., & Nittrouer, S. (2017). Speech recognition in adults with cochlear implants: The effects of working memory, phonological sensitivity, and aging. Journal of Speech, Language, and Hearing Research, 60(4), 1046-1061.	Bivariate correlation	60	yes	no	no	yes	no	yes	yes	no	4
Moberly, A. C., Mattingly, J. K., & Castellanos, I. (2019). How Does Nonverbal Reasoning Affect Sentence Recognition in Adults with Cochlear Implants and Normal-Hearing Peers?. Audiology and Neurotology, 24(3), 127-138.	Multivariate linear regression	83	yes	no	no	yes	no	yes	yes	yes	5
Moore, D. R., Edmondson-Jones, M., Dawes, P., Fortnum, H., McCormack, A., Pierzycki, R. H., & Munro, K. J. (2014). Relation between speech-in-noise threshold, hearing loss and cognition from 40–69 years of age. PloS one, 9(9), e107720.	Binary logistic regression	502642	no	no	no	yes	yes	yes	no	yes	4
Mosnier, I., Bebear, J. P., Marx, M., Fraysse, B., Truy, E., Lina-Granade, G., ... & Sterkers, O. (2015). Improvement of cognitive function after cochlear implantation in elderly patients. JAMA Otolaryngology–Head & Neck Surgery, 141(5), 442-450.	Multivariate generalized linear model	94	no	no	no	yes	no	yes	no	yes	3
Mukari, S. Z. M. S., Yusof, Y., Ishak, W. S., Maamor, N., Chellapan, K., & Dzulkifli, M. A. (2020). Relative contributions of auditory and cognitive functions on speech recognition in quiet and in noise among older adults. Brazilian Journal of Otorhinolaryngology, 86, 149-156.	Correlations	72	no	no	no	yes	yes	yes	yes	no	4
Murphy, C. F., Rabelo, C. M., Silagi, M. L., Mansur, L. L., & Schochat, E. (2016). Impact of educational level on performance on auditory processing tests. Frontiers in neuroscience, 10, 97.	Pearson correlations; stepwise multiple regression	177	no	no	no	yes	yes	yes	yes	yes	5
Murphy, C. F., Rabelo, C. M., Silagi, M. L., Mansur, L. L., Bamiou, D. E., & Schochat, E. (2018). Auditory processing performance of the middle-aged and elderly: auditory or cognitive decline?. Journal of the American Academy of Audiology, 29(01), 005-014.	Correlations	77	no	no	no	yes	yes	yes	yes	no	4
Mussoi, B. S. (2021). The impact of music training and working memory on speech recognition in older age. Journal of Speech, Language, and Hearing Research, 64(11), 4524-4534.	Pearson correlations with Bonferroni corrections	31	no	no	no	yes	yes	yes	yes	no	4
Nagasawa, T., Kamiya, T., Kawasaki, Y., Higashima, M., Urata, K., Sakai, N., & Koshino, Y. (1999). The relationship between auditory ERP and neuropsychological assessments in schizophrenia. International journal of psychophysiology, 34(3), 267-274.	Pearson Correlations	20	no	no	no	yes	yes	yes	yes	no	4
Naismith, S. L., Mowszowski, L., Ward, P. B., Diamond, K., Paradise, M., Kaur, M., ... & Hermens, D. F. (2012). Reduced temporal mismatch negativity in late-life depression: an event-related potential index of cognitive deficit and functional disability?. Journal of affective disorders, 138(1-2), 71-78.	Pearson Correlations	34	yes	no	no	no	yes	yes	yes	no	4
Neher, T. (2014). Relating hearing loss and executive functions to hearing aid users' preference for, and speech recognition with, different combinations of binaural noise reduction and microphone directionality. Frontiers in Neuroscience, 8, 391.	Multivariate multiple regression	60	yes	no	no	yes	no	yes	yes	no	4
Neher, T., Behrens, T., Carlile, S., Jin, C., Kragelund, L., Petersen, A. S., & Schaik, A. (2009). Benefit from spatial separation of multiple talkers in bilateral hearing-aid users: Effects of hearing loss, age, and cognition. International Journal of Audiology, 48, 758-774.	Spearman rank order correlation	20	no	no	no	yes	no	yes	yes	no	3
Neher, T., Lunner, T., Hopkins, K., & Moore, B. C. (2012). Binaural temporal fine structure sensitivity, cognitive function, and spatial speech recognition of hearing-impaired listeners. Journal of the Acoustical Society of America, 131, 2561-2564.	Product-moment Correlation	17	no	no	no	yes	no	yes	yes	yes	4
Neher, T., Grimm, G., Hohmann, V., & Kollmeier, B. (2013). Do Hearing Loss and Cognitive Function Modulate Benefit From Different Binaural Noise-Reduction Settings? Ear and Hearing, 35, e52-62.	Mixed model ANOVA	40	yes	no	no	yes	no	yes	no	yes	4
Neher, T., Grimm, G., & Hohmann, V. (2014). Perceptual consequences of different signal changes due to binaural noise reduction: do hearing loss and working memory capacity play a role? Ear and Hearing, 35, e213-227.	Pearson correlations with Bonferroni corrections	40	yes	no	no	yes	no	yes	yes	no	4
Neshige, R., Barrett, G., & Shibasaki, H. (1988). Auditory long latency event-related potentials in Alzheimer's disease and multi-infarct dementia. Journal of Neurology, Neurosurgery & Psychiatry, 51(9), 1120-1125.	Linear regression	27	yes	yes	no	no	yes	yes	yes	no	5
Ng, E. H., Classon, E., Larsby, B., Arlinger, S., Lunner, T., Rudner, M., & Rönnberg, J. (2014). Dynamic relation between working memory capacity and speech recognition in noise during the first 6 months of hearing aid use. Trends in Hearing, 18, 2331216514558688.	Pearon product-moment correlations	27	no	no	no	yes	yes	yes	yes	no	4
Nixon, G., Sarant, J. Z., Tomlin, D., & Dowell, R. (2019). The relationship between peripheral hearing loss and higher order listening function on cognition in older Australians. International Journal of Audiology, 58(12), 933-944.	Correlations	85	no	no	no	yes	yes	yes	no	no	3
O’Brien, J. L., Lister, J. J., Fausto, B. A., Morgan, D. G., Maeda, H., Andel, R., & Edwards, J. D. (2021). Are auditory processing and cognitive performance assessments overlapping or distinct? Parsing the auditory behaviour of older adults. International Journal of Audiology, 60(2), 123-132.	Pearson correlations	213	no	no	no	yes	yes	yes	yes	yes	5
Oliveira, M. D. F. F. D., Menezes, P. D. L., Carnaúba, A. T. L., Pereira, L. D., Andrade, K. C. L. D., Frizzo, A. C. F., & Soares, I. D. A. (2021). Cognitive performance and long-latency auditory evoked potentials: a study on aging. Clinics, 76.	Pearson correlations	30	no	no	no	yes	yes	yes	yes	no	4
Ozcan, H., Ozer, S., & Yagcioglu, S. (2016). Neuropsychological, electrophysiological and neurological impairments in patients with obsessive compulsive disorder, their healthy siblings and healthy controls: identifying potential endophenotype (s). Psychiatry research, 240, 110-117.	Binary logistic regression	72	yes	no	no	yes	yes	yes	yes	yes	6
Pang, S., Borod, J. C., Hernandez, A., Bodis-Wollner, I., Raskin, S., Mylin, L., ... & Yahr, M. D. (1990). The auditory P300 correlates with specific cognitive deficits in Parkinson's disease. Journal of Neural Transmission-Parkinson's Disease and Dementia Section, 2(4), 249-264.	Pearson product-moment correlation	43	no	no	no	yes	yes	yes	yes	no	4
Parbery-Clark, A., Strait, D. L., Anderson, S., Hittner, E., & Kraus, N. (2011). Musical experience and the aging auditory system: implications for cognitive abilities and hearing speech in noise. PloS one, 6(5), e18082.	Pearson correlations	37	yes	no	no	yes	yes	yes	yes	no	5
Patro, C., Kreft, H. A., & Wojtczak, M. (2021). The search for correlates of age-related cochlear synaptopathy: Measures of temporal envelope processing and spatial release from speech-on-speech masking. Hearing Research, 409, 108333.	Multivariate linear regression; Correlations	61	yes	no	no	yes	no	yes	no	no	3
Pinheiro, M. M. C., Iório, M. C. M., Miranda, E. C., Dias, K. Z., & Pereira, L. D. (2012). The influence of cognitive aspects and auditory processes on the hearing aid acclimatization in the elderly. Jornal Da Sociedade Brasileira De Fonoaudiologia, 24, 309-315.	Correlations	60	no	no	no	yes	yes	yes	yes	no	4
Podemski, R., Pokryszko-Dragan, A., Zagrajek, M., Słotwiński, K., Bilińska, M., Sąsiadek, M., ... & Mazur, K. (2008). Mild cognitive impairment and event-related potentials in patients with cerebral atrophy and leukoaraiosis. Neurological Sciences, 29(6), 411-416.	Pearson correlations	61	yes	no	no	no	yes	yes	yes	no	4
Pokryszko-Dragan, A., Słotwiński, K., & Podemski, R. (2003). Modality-specific changes in P300 parameters in patients with dementia of the Alzheimer type. Medical Science Monitor: International Medical Journal of Experimental and Clinical Research, 9(4), CR130-4.	Linear regression	26	yes	no	no	no	yes	yes	yes	no	4
Pokryszko-Dragan, A., Zagrajek, M., Slotwinski, K., Gruszka, E., Bilinska, M., & Podemski, R. (2009). Neuropsychological testing and event-related potentials in the assessment of cognitive performance in the patients with multiple sclerosis—a pilot study. Clinical neurology and neurosurgery, 111(6), 503-506.	Spearman correlation	21	yes	no	no	no	yes	yes	yes	no	4
Portin, R., Kovala, T., Polo‐Kantola, P., Revonsuo, A., Müller, K., & Matikainen, E. (2000). Does P3 reflect attentional or memory performances, or cognition more generally?. Scandinavian Journal of Psychology, 41(1), 31-40.	Spearman partial rank-order correlation	200	no	no	yes	yes	yes	yes	yes	yes	6
Pronk, M., Deeg, D. J., Festen, J. M., Twisk, J. W., Smits, C., Comijs, H. C., & Kramer, S. E. (2013). Decline in older persons’ ability to recognize speech in noise: the influence of demographic, health-related, environmental, and cognitive factors. Ear and hearing, 34(6), 722-732.	Regression	1298	yes	no	no	no	no	yes	yes	yes	4
Pronk, M., Lissenberg-Witte, B. I., van der Aa, H. P., Comijs, H. C., Smits, C., Lemke, U., ... & Kramer, S. E. (2019). Longitudinal relationships between decline in speech-in-noise recognition ability and cognitive functioning: The longitudinal aging study Amsterdam. Journal of Speech, Language, and Hearing Research, 62(4S), 1167-1187.	Bivariate dual change score modeling	1029	yes	no	no	no	no	no	no	yes	2
Quaranta, N., Coppola, F., Casulli, M., Barulli, O., Lanza, F., Tortelli, R., ... & Logroscino, G. (2014). The prevalence of peripheral and central hearing impairment and its relation to cognition in older adults. Audiology and Neurotology, 19(Suppl. 1), 10-14.	Logistic Regression	488	no	no	no	yes	yes	yes	yes	yes	5
Rönnberg, J., Lunner, T., Ng, E. H. N., Lidestam, B., Zekveld, A. A., Sörqvist, P., ... & Stenfelt, S. (2016). Hearing impairment, cognition and speech understanding: Exploratory factor analyses of a comprehensive test battery for a group of hearing aid users, the n200 study. International Journal of Audiology, 55(11), 623-642.	Pearson Correlations	200	no	no	no	yes	yes	yes	yes	yes	5
Rosemann, S., & Thiel, C. M. (2020). Neural signatures of working memory in age-related hearing loss. Neuroscience, 429, 134-142.	multiple linear regression	38	yes	no	no	yes	yes	yes	yes	no	5
Rudner, M., Foo, C., Ronnberg, J., & Lunner, T. (2007). Phonological mismatch makes aided speech recognition in noise cognitively taxing. Ear and Hearing, 28(6), 879.	Pearson Correlations	32	no	no	no	yes	yes	yes	yes	yes	5
Rudner, M., Foo, C., Rönnberg, J., & Lunner, T. (2009). Cognition and aided speech recognition in noise: Specific role for cognitive factors following nine‐week experience with adjusted compression settings in hearing aids. Scandinavian Journal of Psychology, 50(5), 405-418.	Pearson Correlations	31	no	no	no	yes	yes	yes	yes	yes	5
Rudner, M., Rönnberg, J., & Lunner, T. (2011). Working memory supports listening in noise for persons with hearing impairment. Journal of the American Academy of Audiology, 22, 156-167.	Pearson Correlations	30	no	yes	no	yes	yes	yes	yes	yes	6
Sánchez-Morla, E. M., Santos, J. L., Aparicio, A., García-Jiménez, M. Á., Soria, C., & Arango, C. (2013). Neuropsychological correlates of P50 sensory gating in patients with schizophrenia. Schizophrenia research, 143(1), 102-106.	Spearman correlation	225	yes	no	no	no	yes	yes	yes	yes	5
Sardone, R., Battista, P., Donghia, R., Lozupone, M., Tortelli, R., Guerra, V., ... & Quaranta, N. (2020). Age-related central auditory processing disorder, MCI, and dementia in an older population of Southern Italy. Otolaryngology–head and Neck Surgery, 163(2), 348-355.	Linear regression	1647	no	no	no	yes	yes	yes	yes	yes	5
Sardone, R., Castellana, F., Bortone, I., Lampignano, L., Zupo, R., Lozupone, M., ... & Panza, F. (2021). Association between central and peripheral age-related hearing loss and different frailty phenotypes in an older population in Southern Italy. JAMA Otolaryngology–Head & Neck Surgery, 147(6), 561-571.	Logistic Regression	1929	no	no	no	yes	yes	yes	yes	yes	5
Saunders, G. H., Odgear, I., Cosgrove, A., & Frederick, M. T. (2018). Impact of hearing loss and amplification on performance on a cognitive screening test. Journal of the American Academy of Audiology, 29(07), 648-655.	Pearson Correlation	61	no	no	no	yes	yes	yes	yes	no	4
Schoof, T., & Rosen, S. (2014). The role of auditory and cognitive factors in understanding speech in noise by normal-hearing older listeners. Frontiers in aging neuroscience, 6, 307.	Regression analysis	38	yes	no	no	yes	no	yes	yes	no	4
Shader, M. J., Yancey, C. M., Gordon-Salant, S., & Goupell, M. J. (2020). Spectral-temporal trade-off in vocoded sentence recognition: Effects of age, hearing thresholds, and working memory. Ear and hearing, 41(5), 1226.	Regression	30	yes	no	no	yes	no	yes	no	no	3
Sheft, S., Shafiro, V., Wang, E., Barnes, L. L., & Shah, R. C. (2015). Relationship between auditory and cognitive abilities in older adults. PLoS One, 10(8), e0134330.	Multiple regression	124	yes	no	no	yes	yes	yes	yes	yes	6
Slater, J., & Kraus, N. (2016). The role of rhythm in perceiving speech in noise: A comparison of percussionists, vocalists and non-musicians. Cognitive processing, 17, 79-87.	Correlations	54	no	no	no	yes	yes	yes	yes	no	4
Smith, S. L., & Pichora-Fuller, M. K. (2015). Associations between speech understanding and auditory and visual tests of verbal working memory: effects of linguistic complexity, task, age, and hearing loss. Frontiers in Psychology, 6, 1394.	Pearson Correlation	72	yes	no	no	yes	yes	yes	yes	no	5
Souza, P., & Arehart, K. (2015). Robust relationship between reading span and speech recognition in noise. International Journal of Audiology, 54(10), 705-713.	Hierarchical regression model	124	yes	no	no	yes	yes	yes	yes	yes	6
Strelcyk, O., Zahorik, P., Shehorn, J., Patro, C., & Derleth, R. P. (2019). Sensitivity to interaural phase in older hearing-impaired listeners correlates with nonauditory trail making scores and with a spatial auditory task of unrelated peripheral origin. Trends in hearing, 23, 2331216519864499.	Correlations	20	no	no	no	yes	no	yes	yes	no	3
Strori, D., & Souza, P. E. (2022). The role of working memory in speech recognition by hearing-impaired older listeners: does the task matter?. International Journal of Audiology, 1-9.	Pearson corerlations	19	no	no	no	yes	yes	yes	yes	no	4
Stuckenschneider, T., Askew, C. D., Weber, J., Abeln, V., Rüdiger, S., Summers, M. J., ... & NeuroExercise study group. (2020). Auditory event-related potentials in individuals with subjective and mild cognitive impairment. Behavioural Brain Research, 391, 112700.	Pearson correlations	26	yes	no	no	no	yes	yes	yes	no	4
Szymaszek, A., Sereda, M., Pöppel, E., & Szelag, E. (2009). Individual differences in the perception of temporal order: the effect of age and cognition. Cognitive neuropsychology, 26(2), 135-147.	Correlation analysis	86	yes	no	no	yes	yes	yes	yes	no	5
Tanaka, H., Koenig, T., Pascual-Marqui, R. D., Hirata, K., Kochi, K., & Lehmann, D. (2000). Event-related potential and EEG measures in Parkinson’s disease without and with dementia. Dementia and geriatric cognitive disorders, 11(1), 39-45.	Spearman correlation	69	yes	no	no	no	yes	yes	yes	no	4
Thomas, C., vom Berg, I., Rupp, A., Seidl, U., Schröder, J., Roesch-Ely, D., ... & Weisbrod, M. (2010). P50 gating deficit in Alzheimer dementia correlates to frontal neuropsychological function. Neurobiology of aging, 31(3), 416-424.	Pearson product correlation	53	yes	no	no	no	yes	yes	yes	no	4
Ulbrich, P., Churan, J., Fink, M., & Wittmann, M. (2009). Perception of temporal order: The effects of age, sex, and cognitive factors. Aging, Neuropsychology, and Cognition, 16(2), 183-202.	Multiple regression	100	yes	no	no	yes	yes	yes	yes	yes	6
van Rooij, J. C., & Plomp, R. (1992). Auditive and cognitive factors in speech perception by elderly listeners. III. Additional data and final discussion. The Journal of the Acoustical Society of America, 91(2), 1028-1033.	Canonical Correlation analysis	80	no	no	no	yes	no	yes	yes	no	3
Vaughan, N., Storzbach, D., & Furukawa, I. (2008). Investigation of potential cognitive tests for use with older adults in audiology clinics. Journal of the American Academy of Audiology, 19(07), 533-541.	Regression	225	no	no	no	yes	no	yes	yes	yes	4
Volpato, C., Piccione, F., Silvoni, S., Cavinato, M., Palmieri, A., Meneghello, F., & Birbaumer, N. (2010). Working memory in amyotrophic lateral sclerosis: auditory event-related potentials and neuropsychological evidence. Journal of Clinical Neurophysiology, 27(3), 198-206.	Spearman rank correlations	41	yes	no	no	no	yes	yes	yes	no	4
Wayne, R. V., Hamilton, C., Jones Huyck, J., & Johnsrude, I. S. (2016). Working memory training and speech in noise comprehension in older adults. Frontiers in Aging Neuroscience, 8, 49.	Correlations	26	no	no	no	yes	no	yes	yes	no	3
Wong, L. L. N., Yu, J. K. Y., Chan, S. S., & Tong, M. C. F. (2014). Screening of cognitive function and hearing impairment in older adults: a preliminary study. BioMed research international, 2014.	Stepwise multiple regression	34	no	no	no	yes	yes	yes	yes	yes	5
Xia, L., Wang, D., Wang, J., Xu, H., Huo, L., Tian, Y., ... & Zhang, X. Y. (2020). Association of cognitive and P50 suppression deficits in chronic patients with schizophrenia. Clinical Neurophysiology, 131(3), 725-733.	Correlations	70	no	yes	no	no	yes	yes	no	no	3
Yadon, C. A., Bugg, J. M., Kisley, M. A., & Davalos, D. B. (2009). P50 sensory gating is related to performance on select tasks of cognitive inhibition. Cognitive, Affective, & Behavioral Neuroscience, 9(4), 448-458.	Correlations analyses	25	no	no	no	no	yes	yes	yes	no	3
Yeend, I., Beach, E. F., & Sharma, M. (2019). Working memory and extended high-frequency hearing in adults: Diagnostic predictors of speech-in-noise perception. Ear and Hearing, 40(3), 458-467.	multiple linear regression	122	yes	no	no	yes	yes	yes	yes	yes	6
Yumba, W. K. (2019). Selected cognitive factors associated with individual variability in clinical measures of speech recognition in noise amplified by fast-acting compression among hearing aid users. Noise & Health, 21(98), 7.	independet sample t test	195	yes	no	no	yes	yes	yes	yes	yes	6
Zeng, Q., Dong, X., Ruan, C., Hu, B., Zhou, B., Xue, Y., ... & Yang, H. (2017). Cognitive impairment in Chinese IIDDs revealed by MoCA and P300. Multiple sclerosis and related disorders, 16, 1-7.	Pearson correlations	96	no	no	no	no	yes	yes	yes	no	3
Zhan, Y., Fellows, A. M., Qi, T., Clavier, O. H., Soli, S. D., Shi, X., ... & Buckey, J. C. (2018). Speech in noise perception as a marker of cognitive impairment in HIV infection. Ear and hearing, 39(3), 548.	Regression	166	yes	no	no	yes	yes	yes	yes	yes	6
		yes responses	51	7	3	97	80	123	114	63	4.26984	avg
		no responses	75	119	123	29	46	3	12	63	1	min
											6	max
											1.01897	std

## Sheet: Behavioral >1
Supplemental Material S1, Davidson & Souza, "Relationships Between Auditory Processing and Cognitive Abilities in Adults: A Systematic Review," JSLHR, https://doi.org/10.1044/2023_JSLHR-22-00716
Citations with overall quality rating for each significant and nonsignificant behavioral auditory measure, separated by cognitive construct. Only measures that were evaluated in more than one study are included.
Working Memory
Speech in Noise					Altered Speech					Temporal Processing					Binaural Processing					Spatial Processing					Other Processing
Sig	Rating	Not Sig	Rating		Sig	Rating	Not Sig	Rating		Sig	Rating	Not Sig	Rating		Sig	Rating	Not Sig	Rating		Sig	Rating	Not Sig	Rating		Sig	Rating	Not Sig	Rating
Anderson et al. 2013	5	Anderson et al. 2013	5		Bergemalm & Lyxell 2005	1	Fostick et al. 2013	4		Danielsson et al. 2019	5	Danielsson et al. 2019	5		Hällgren et al. 2001	4	Ghannoum et al. 2018	4
Foo et al. 2007	5	Cox et al., 2008	4		Cervera et al. 2009	4	O’Brien et al. 2021	5		Fullgrabe et al. 2015	4				Lentz et al. 2022	4	Hällgren et al. 2001	4
Fullgrabe et al. 2015	4	Fostick et al. 2013	4		Kamerer et al. 2019	4	Vaughan et al. 2008	4		Kamerer et al. 2019	4				Murphy et al. 2016	5	Humes et al. 2013	6
Gordon-Salant & Cole 2016	3	Fullgrabe et al. 2015	4		Kim et al. 2020	5				Lentz et al. 2022	4				Murphy et al. 2018	4	Murphy et al. 2016	5
Helfer & Freyman 2014	4	Giroud et al. 2021	3		Vaughan et al. 2008	4				Murphy et al. 2016	5						Murphy et al. 2018	4
Humes 2021	5	Jain & Dwarakanath 2019	6							Murphy et al. 2018	4						Nixon et al. 2019	3
Humes et al., 2013	6	Kamerer et al.,	4							Neher et al. 2012	4						O’Brien et al. 2021	5
Jain & Dwarakanath 2019	6	Mamo & Helfer 2021	4							Ulbrich et al. 2009	6
Kim et al. 2020	5	Miller et al. 2017	5
Lee et al. 2018	5	Millman & Mattys 2017	3
Lunner & Sundewall-Thoren 2007	5	Murphy et al. 2016	5
Lunner 2003	2	Murphy et al. 2018	4
Mamo & Helfer 2021	4	Mussoi 2021	4
Mamo et al., 2019	6	Ng et al. 2014	4
Millman & Mattys 2017	3	O’Brien et al. 2021	5
Moberly et al. 2017	4	Parbery-Clark et al. 2011	5
Neher 2014	4	Rosemann & Thiel 2020	5
Neher et al. 2009	3	Rudner et al. 2007	5
Neher et al. 2012	4	Rudner et al. 2009	5
Neher et al. 2013	4	Schoof & Rosen 2014	4
Parbery-Clark et al. 2011	5	Slater & Kraus 2016	4
Rudner et al. 2007	5	Stroi & Souza 2022	4
Rudner et al. 2009	5	van Rooij & Plomp 1992	3
Rudner et al. 2011	6	Wayne et al. 2016	3
Schoof & Rosen, 2014	4
Souza & Arehart 2015	6
Stroi & Souza 2022	4
Wayne et al. 2016	3
Yeend et al. 2019	6
Yumba 2019	6
Total	4.56667		4.25			3.6		4.33333			4.5		5			4.25		4.42857
Processing Speed
Speech in Noise					Altered Speech					Temporal Processing					Binaural Processing					Spatial Processing					Other Processing
Sig	Rating	Not Sig	Rating		Sig	Rating	Not Sig	Rating		Sig	Rating	Not Sig	Rating		Sig	Rating	Not Sig	Rating		Sig	Rating	Not Sig	Rating		Sig	Rating	Not Sig	Rating
Ellis et al. 2016	3	Ng et al. 2014	4		Bergemalm & Lyxell 2005	1	O’Brien et al. 2021	5							Hällgren et al. 2001	4	Hällgren et al. 2001	4
Gordon-Salant & Cole 2016	3	Patro et al. 2021	3		Vaughan et al. 2008	4	Vaughan et al. 2008	4							Hommet et al. 2010	3
Lunner 2003	2	Schoof & Rosen 2014	4												O’Brien et al. 2021	5
Schoof & Rosen 2014	4
Total	3		3.66667			2.5		4.5								4		4
Executive/Inhibitory Processes
Speech in Noise					Altered Speech					Temporal Processing					Binaural Processing					Spatial Processing					Other Processing
Sig	Rating	Not Sig	Rating		Sig	Rating	Not Sig	Rating		Sig	Rating	Not Sig	Rating		Sig	Rating	Not Sig	Rating		Sig	Rating	Not Sig	Rating		Sig	Rating	Not Sig	Rating
Cahana-Amitay et al. 2016	5	Cahana-Amitay et al. 2016	5							Patro et al. 2021	3	Fullgrabe et al. 2015	4				Ghannoum et al. 2018	4
Ellis et al. 2016	3	Ghannoum et al. 2018	4														Nixon et al. 2019	3
Fullgrabe et al. 2015	4	Helfer & Freyman 2014	4
Helfer & Freyman 2014	4	Rosemann & Thiel 2020	5
Rosemann & Thiel 2020	5	Wayne et al. 2016	3
Yumba 2019	6	Yumba 2019	6
Total	4.5		4.5								3		4					3.5
Fluid Intelligence
Speech in Noise					Altered Speech					Temporal Processing					Binaural Processing					Spatial Processing					Other Processing
Sig	Rating	Not Sig	Rating		Sig	Rating	Not Sig	Rating		Sig	Rating	Not Sig	Rating		Sig	Rating	Not Sig	Rating		Sig	Rating	Not Sig	Rating		Sig	Rating	Not Sig	Rating
										Danielsson et al. 2019	5	Szymaszek et al. 2009	5
										Humes 2021b	4
										Szymaszek et al. 2009	5
Total											4.66667		5
Visual Perception
Speech in Noise					Altered Speech					Temporal Processing					Binaural Processing					Spatial Processing					Other Processing
Sig	Rating	Not Sig	Rating		Sig	Rating	Not Sig	Rating		Sig	Rating	Not Sig	Rating		Sig	Rating	Not Sig	Rating		Sig	Rating	Not Sig	Rating		Sig	Rating	Not Sig	Rating
		Ghannoum et al. 2018	4														Ghannoum et al. 2018	4
		Moberly et al. 2017	4														Nixon et al. 2019	3
		Smith & Pichora-Fuller 2015	5
Total			4.33333															3.5
Multi-Domain/Global Cognition
Speech in Noise					Altered Speech					Temporal Processing					Binaural Processing					Spatial Processing					Other Processing
Sig	Rating	Not Sig	Rating		Sig	Rating	Not Sig	Rating		Sig	Rating	Not Sig	Rating		Sig	Rating	Not Sig	Rating		Sig	Rating	Not Sig	Rating		Sig	Rating	Not Sig	Rating
Carvalho et al. 2017	4	Sheft et al. 2015	6							Humes et al. 2010	4				Pinheiro et al. 2012	4	Mukari et al. 2020	4
Castiglione et al. 2019	5									Humes 2005	4
Moore et al. 2014	4
Mukari et al. 2020	4
Pronk et al. 2013	4
Pronk et al. 2019	2
Quaranta et al. 2014	5
Sardone et al. 2020	5
Sardone et al. 2021	5
Saunders et al. 2018	4
Wong et al. 2014	5
Zhan et al. 2018	6
Total	4.41667		6								4					4		4

## Sheet: Electrophysiologic >1
Supplemental Material S1, Davidson & Souza, "Relationships Between Auditory Processing and Cognitive Abilities in Adults: A Systematic Review," JSLHR, https://doi.org/10.1044/2023_JSLHR-22-00716
Citations with overall quality rating for each significant and nonsignificant electrophysiologic auditory measure, separated by cognitive construct.
Working Memory
MMN					ABR					P50					N100					N200					P200					P300
Sig	Rating	Not Sig	Rating		Sig	Rating	Not Sig	Rating		Sig	Rating	Not Sig	Rating		Sig	Rating	Not Sig	Rating		Sig	Rating	Not Sig	Rating		Sig	Rating	Not Sig	Rating		Sig	Rating	Not Sig	Rating
Bonetti et al. 2018	5	Bonetti et al. 2018	5							Thomas et al. 2010	4	Hsieh et al. 2004	3							Bodis et al. 1995	5									Dichter et al. 2006	4	Bodis et al. 1995	5
		Kärgel et al. 2014	5																	Pokryszko-Dragan et al. 2009	4									Guerrera et al. 2005	4	Dichter et al. 2006	4
		Naismith et al. 2012	4																											Portin et al. 2000	6	Katsarou et al. 2004	4
																														Volpato et al. 2010	4	Portin et al. 2000	6
Total	5		4.66667								4		3								4.5										4.5		4.75
Processing Speed
MMN					ABR					P50					N100					N200					P200					P300
Sig	Rating	Not Sig	Rating		Sig	Rating	Not Sig	Rating		Sig	Rating	Not Sig	Rating		Sig	Rating	Not Sig	Rating		Sig	Rating	Not Sig	Rating		Sig	Rating	Not Sig	Rating		Sig	Rating	Not Sig	Rating
		Kärgel et al. 2014	5																											Dichter et al. 2006	4	Dichter et al. 2006	4
		Naismith et al. 2012	4																											Guerrera et al. 2005	4	Stuckenschneider et al. 2020	4
																														Stuckenschneider et al. 2020	4
Total			4.5																												4		4
Executive/Inhibitory Processes
MMN					ABR					P50					N100					N200					P200					P300
Sig	Rating	Not Sig	Rating		Sig	Rating	Not Sig	Rating		Sig	Rating	Not Sig	Rating		Sig	Rating	Not Sig	Rating		Sig	Rating	Not Sig	Rating		Sig	Rating	Not Sig	Rating		Sig	Rating	Not Sig	Rating
		Kärgel et al. 2014	5																	Pokryszko-Dragan et al. 2009	4				Nagasawa et al. 1999	4	Stuckenschneider et al. 2020	4		Dichter et al. 2006	4	Dichter et al. 2006	4
		Naismith et al. 2012	4																	Stuckenschneider et al. 2020	4				Stuckenschneider et al. 2020	4				Guerrera et al. 2005	4	Podemski et al. 2008	4
																														Katsarou et al. 2004	4	Pokryszko-Dragan et al. 2003	4
																														Ozcan et al. 2016	6	Stuckenschneider et al. 2020	4
																														Volpato et al. 2010	4
Total			4.5																		4					4		4			4.4		4
Fluid Intelligence
MMN					ABR					P50					N100					N200					P200					P300
Sig	Rating	Not Sig	Rating		Sig	Rating	Not Sig	Rating		Sig	Rating	Not Sig	Rating		Sig	Rating	Not Sig	Rating		Sig	Rating	Not Sig	Rating		Sig	Rating	Not Sig	Rating		Sig	Rating	Not Sig	Rating
																														Katsarou et al. 2004	4	Dichter et al. 2006	4
																														Volpato et al. 2010	4
Total																															4		4
Visual Perception
MMN					ABR					P50					N100					N200					P200					P300
Sig	Rating	Not Sig	Rating		Sig	Rating	Not Sig	Rating		Sig	Rating	Not Sig	Rating		Sig	Rating	Not Sig	Rating		Sig	Rating	Not Sig	Rating		Sig	Rating	Not Sig	Rating		Sig	Rating	Not Sig	Rating
Total
Multi-Domain/Global Cognition
MMN					ABR					P50					N100					N200					P200					P300
Sig	Rating	Not Sig	Rating		Sig	Rating	Not Sig	Rating		Sig	Rating	Not Sig	Rating		Sig	Rating	Not Sig	Rating		Sig	Rating	Not Sig	Rating		Sig	Rating	Not Sig	Rating		Sig	Rating	Not Sig	Rating
		Brückmann et al. 2021	5							Hamilton et al. 2018	6	Sánchez-Morla et al. 2013	5							Folmer et al. 2021	6	Bodis et al. 1995	5		Oliveira et al. 2021	4				Cooray et al. 2008	4	Bodis et al. 1995	5
		Naismith et al. 2012	4									Xia et al. 2020	3							Stuckenschneider et al. 2020	4	Pokryszko-Dragan et al. 2009	4		Stuckenschneider et al. 2020	4				Katada et al. 2003	3	Hayashi et al. 1993	2
																														Marsh et al. 1990	5	Katada et al. 2003	3
																														Neshige et al. 1988	5	Krishnamurthy et al. 2019	5
																														Podemski et al. 2008	4	De Miranda et al. 2012	3
																														Pokryszko-Dragan et al. 2003	4	Neshige et al. 1988	5
																														Stuckenschneider et al. 2020	4	Podemski et al. 2008	4
																														Tanaka et al. 2000	4	Pokryszko-Dragan et al. 2009	4
																														Zeng et al. 2017	3	Zeng et al. 2017	3
Total			4.5								6		4								5		4.5			4					4		3.77778
